# Supplementary material for: Divergent LysM effectors contribute to the virulence of Beauveria bassiana by evasion of insect immune defenses
Source: PLoS Pathog. 2017 Sep 5;13(9):e1006604. doi: 10.1371/journal.ppat.1006604 (PMC5600412; doi:10.1371/journal.ppat.1006604)
Supplement: S1 Table — (XLSX) [file ppat.1006604.s001.xlsx]

## Sheet: Sheet1
S1 Table. LysM domain-containing proteins identified in 13 species of entomopathogenic fungi.
Gene ID	Species	Length (aa)	Signal Peptide	LysM domains	Other domains*
AAL_00409	Aschersonia aleyrodis	685	Y	3
AAL_02309	Aschersonia aleyrodis	777	Y	5
AAL_05738	Aschersonia aleyrodis	281	Y	2
AAL_05739	Aschersonia aleyrodis	363	N	3	Tm
AAL_06644	Aschersonia aleyrodis	170	N	1	Tm
AAL_08290	Aschersonia aleyrodis	562	Y	4
AAP_03475	Ascosphaera apis	229	Y	3
AAP_06138	Ascosphaera apis	388	Y	1
BBA_00297	Beauveria bassiana	1475	Y	2	ChtBD1, Glyco_18, Hce2
BBA_02945	Beauveria bassiana	380	Y	4
BBA_03138	Beauveria bassiana	409	Y	5
BBA_04552	Beauveria bassiana	258	Y	1
BBA_05853	Beauveria bassiana	171	N	1	Tm
BBA_08602	Beauveria bassiana	169	Y	2
BBA_08753	Beauveria bassiana	167	Y	1
BBA_08979	Beauveria bassiana	384	Y	2
BBA_08982	Beauveria bassiana	1459	Y	2	ChtBD1, Glyco_18, Hce2
BBA_09258	Beauveria bassiana	1210	Y	4
BBA_09350	Beauveria bassiana	401	Y	2
BBA_09586	Beauveria bassiana	563	Y	3
BBO_00550	Beauveria brongniartii	407	Y	5
BBO_01287	Beauveria brongniartii	165	Y	2
BBO_01848	Beauveria brongniartii	171	N	1	Tm
BBO_02080	Beauveria brongniartii	211	N	1
BBO_02095	Beauveria brongniartii	203	Y	2
BBO_04001	Beauveria brongniartii	1475	Y	2	ChtBD1, Glyco_18, Hce2
BBO_04507	Beauveria brongniartii	116	N	1
BBO_05137	Beauveria brongniartii	299	N	2
BBO_05140	Beauveria brongniartii	501	Y	6
BBO_05478	Beauveria brongniartii	687	Y	4
BBO_06806	Beauveria brongniartii	190	Y	2
BBO_07565	Beauveria brongniartii	1057	N	3
BBO_07778	Beauveria brongniartii	1431	Y	2	ChtBD1, Glyco_18
BBO_08781	Beauveria brongniartii	1405	Y	2	ChtBD1, Glyco_18
CCM_00317	Cordyceps militaris	856	Y	7
CCM_02101	Cordyceps militaris	541	Y	3
CCM_02897	Cordyceps militaris	171	N	1	Tm
CCM_03653	Cordyceps militaris	477	N	4
CCM_03656	Cordyceps militaris	285	Y	3
CCM_04816	Cordyceps militaris	393	Y	1
CCM_04817	Cordyceps militaris	1492	Y	2	ChtBD1, Glyco_18
CCM_05116	Cordyceps militaris	1660	Y	3	ChtBD1, Glyco_18
CCM_06108	Cordyceps militaris	187	Y	2
CCM_07225	Cordyceps militaris	414	Y	3
CCM_08230	Cordyceps militaris	1370	Y	2	Pectate_lyase_3
CCM_08843	Cordyceps militaris	455	Y	1
CCM_09120	Cordyceps militaris	378	Y	3
CCM_09122	Cordyceps militaris	1473	Y	1	ChtBD1, Glyco_18, Hce2
CCM_09178	Cordyceps militaris	552	Y	2
CCM_09546	Cordyceps militaris	549	N	3
ISF_00372	Isaria fumosorosea	382	Y	2
ISF_00373	Isaria fumosorosea	1427	Y	2	ChtBD1, Glyco_18
ISF_01135	Isaria fumosorosea	620	N	3
ISF_03472	Isaria fumosorosea	171	N	1	Tm
ISF_03821	Isaria fumosorosea	1207	Y	4
ISF_05950	Isaria fumosorosea	1280	Y	2	ChtBD1, Glyco_18
ISF_06215	Isaria fumosorosea	398	Y	4
ISF_06755	Isaria fumosorosea	186	Y	2
ISF_08919	Isaria fumosorosea	1477	Y	2	ChtBD1, Glyco_18, Hce2
ISF_08921	Isaria fumosorosea	339	N	2
ISF_08996	Isaria fumosorosea	1273	Y	2	ChtBD1, Glyco_18
ISF_09000	Isaria fumosorosea	361	Y	1
ISF_09553	Isaria fumosorosea	776	Y	2	ChtBD1, Glyco_18
ISF_09906	Isaria fumosorosea	354	N	1
LEL_00068	Lecanicillium lecanii	534	Y	2
LEL_00312	Lecanicillium lecanii	181	N	1	Tm
LEL_01108	Lecanicillium lecanii	1392	Y	2	ChtBD1, Glyco_18
LEL_01110	Lecanicillium lecanii	499	Y	3
LEL_01172	Lecanicillium lecanii	211	Y	1
LEL_01177	Lecanicillium lecanii	1475	Y	2	ChtBD1, Glyco_18, Hce2
LEL_01377	Lecanicillium lecanii	1486	Y	2	ChtBD1, Glyco_18, Hce2
LEL_03792	Lecanicillium lecanii	499	Y	2	Tm, PlsC
LEL_04014	Lecanicillium lecanii	1619	N	1	ChtBD1, Glyco_18, Tm
LEL_05751	Lecanicillium lecanii	474	Y	4
LEL_06313	Lecanicillium lecanii	399	Y	5
LEL_06725	Lecanicillium lecanii	490	Y	5
LEL_06729	Lecanicillium lecanii	460	Y	1
LEL_08382	Lecanicillium lecanii	471	Y	2
LEL_08770	Lecanicillium lecanii	1290	Y	2	ChtBD1, Glyco_18
LEL_09532	Lecanicillium lecanii	1375	Y	3	ChtBD1, Glyco_18
LEL_09643	Lecanicillium lecanii	165	Y	2
LEL_10088	Lecanicillium lecanii	303	N	1
LEL_10245	Lecanicillium lecanii	1417	Y	2	ChtBD1, Glyco_18
MAA_00102	Metarhizium robertsii	403	Y	2
MAA_00157	Metarhizium robertsii	1473	Y	2	ChtBD1, Glyco_18, Hce2
MAA_00159	Metarhizium robertsii	374	Y	3
MAA_00376	Metarhizium robertsii	1365	Y	3	ChtBD1, Glyco_18
MAA_00430	Metarhizium robertsii	809	N	2
MAA_00431	Metarhizium robertsii	1215	Y	2	ChtBD1, Glyco_18
MAA_01649	Metarhizium robertsii	384	Y	3
MAA_01650	Metarhizium robertsii	1310	Y	2	ChtBD1, Glyco_18
MAA_01951	Metarhizium robertsii	170	N	2	Tm
MAA_08700	Metarhizium robertsii	125	Y	1
MAA_10507	Metarhizium robertsii	455	Y	3
MAA_10510	Metarhizium robertsii	588	N	2
MAA_10924	Metarhizium robertsii	736	Y	2	ChtBD1, Glyco_18
MAM_01765	Metarhizium album	302	Y	1
MAM_01768	Metarhizium album	1547	Y	2	ChtBD1, Glyco_18, Hce2
MAM_07785	Metarhizium album	191	Y	1
MAM_08200	Metarhizium album	499	N	4
NOR_00160	Nomuraea rileyi	172	N	1	Tm
NOR_05045	Nomuraea rileyi	1527	Y	2	ChtBD1, Glyco_18
NOR_05048	Nomuraea rileyi	372	Y	2
NOR_07571	Nomuraea rileyi	1781	N	2	ChtBD1, Glyco_18, Hce2
NOR_07572	Nomuraea rileyi	367	Y	3
NOR_08757	Nomuraea rileyi	128	N	1
OCS_00168	Ophiocordyceps sinensis	294	Y	3
OCS_00396	Ophiocordyceps sinensis	1542	Y	2	ChtBD1, Glyco_18
OCS_01215	Ophiocordyceps sinensis	296	Y	1
OCS_01886	Ophiocordyceps sinensis	235	Y	2
OCS_02476	Ophiocordyceps sinensis	390	Y	3
OCS_02501	Ophiocordyceps sinensis	1393	Y	3	ChtBD1, Glyco_18
OCS_02503	Ophiocordyceps sinensis	246	Y	1
OCS_02504	Ophiocordyceps sinensis	94	Y	1
OCS_06170	Ophiocordyceps sinensis	315	Y	1
SPI_00361	Sporothrix insectorum	609	N	1	Tm
SPI_02489	Sporothrix insectorum	334	Y	1	ChtBD1
SPI_03551	Sporothrix insectorum	699	Y	4
SPI_03737	Sporothrix insectorum	1519	Y	2	ChtBD1, Glyco_18, Hce2
SPI_03739	Sporothrix insectorum	609	Y	3	ChtBD1
SPI_04822	Sporothrix insectorum	1522	Y	2	ChtBD1, Glyco_18
SPI_05421	Sporothrix insectorum	188	Y	2
SPI_05824	Sporothrix insectorum	310	Y	2
SPI_06060	Sporothrix insectorum	267	Y	2
SPI_07849	Sporothrix insectorum	439	Y	1	ChtBD1
SPI_08842	Sporothrix insectorum	1387	Y	3	ChtBD1, Glyco_18
TINF00551	Tolypocladium inflatum	992	N	2	ChtBD1, Glyco_18
TINF02675	Tolypocladium inflatum	535	Y	2
TINF05245	Tolypocladium inflatum	528	Y	2
TINF05694	Tolypocladium inflatum	704	Y	3
TINF05713	Tolypocladium inflatum	1373	Y	3	ChtBD1, Glyco_18
TINF08198	Tolypocladium inflatum	187	Y	1
TINF08245	Tolypocladium inflatum	1146	Y	2	ChtBD1, Glyco_18
*, Tm for transmembrane domain; ChtBD1, chitin binding domain; Glyco_18, GH18 chitinase domain; Hce2, homolog of Cladopsorium fulvum Ecp2 effector domain.
